# Supplementary material for: Antibiotic Use, Incidence and Risk Factors for Orthopedic Surgical Site Infections in a Teaching Hospital in Madhya Pradesh, India
Source: Antibiotics (Basel). 2022 May 31;11(6):748. doi: 10.3390/antibiotics11060748 (PMC9220190; doi:10.3390/antibiotics11060748)
Supplement: Supplementary file 1 [file antibiotics-11-00748-s001.zip]

Archive with 1 entries (1 files):
- antibiotics-1751305-supplementary.pdf
